# Supplementary material for: Whole-genome sequencing of multiple myeloma reveals oncogenic pathways are targeted somatically through multiple mechanisms
Source: Leukemia. 2018 Apr 9;32(11):2459–70. doi: 10.1038/s41375-018-0103-3 (PMC6224406; doi:10.1038/s41375-018-0103-3)
Supplement: Supplementary file 3 — Dataset 1 [file 41375_2018_103_MOESM3_ESM.xlsx]

## Sheet: Sheet1
Table
Table 1	Summary of novel findings
Supplementary Tables
Supplementary Table 1	MMRF CoMMpass karyotype classification and average somatic mutations
Supplementary Table 2	Recurrently mutated promoters
Supplementary Table 3	Recurrently mutated CREs
Supplementary Table 4	Gene-set enrichment analysis of recurrently mutated CREs
Supplementary Table 5	CREs whose mutations are associated with altered expression of the contacted gene
Supplementary Table 6	Non-coding subtype analysis
Supplementary Table 7	Subgroup analysis to identify associations between the major MM subgroups and significantly mutated genes
Supplementary Table 8	CREs whose CNVs are associated with significantly altered gene expression
Supplementary Table 9	Copy number alterations in 725 MM samples
Supplementary Table 10	Sructural variants affecting genes reported as recurrently mutated from Walker et al., Lohr et al., Bolli et al., or CoMMpass
Supplementary Table 11	Significantly mutated genes identified in MMRF IA9 dataset
Supplementary Table 12	Gene-set enrichment analysis of significantly mutated genes
Supplementary Table 13	Significantly mutated genes in MM across various studies
Supplementary Table 14	Significantly mutated genes identified through CoMMpass IA9 dataset by major subgroups
Supplementary Table 15	Reactome integrated pathway analysis
Supplementary Table 16	Contribution of each mutational signature per sample

## Sheet: Table 1
Table 1: Summary of novel findings
Novel genes disrupted in coding regions		Novel genes disrupted by mutations in non-coding regions
Genes disrupted by structural variants	Genes disrupted by SNVs and indels	Promoters disrupted by SNVs	CREs disrupted by SNVs	CREs disrupted by CNVs
CD96	BAX	NBPF1	CALCB	MYC
PRDM1	C8orf86		COBLL1	PLD4*
FBXW7	FAM154B		HOXB3	KDM3B*
MAP3K14	FTL		ST6GAL1	SP110*
CCND2	HIST1H4H		PAX5	RAB36*
	LEMD2		ATP13A2	PACS2*
	PABPC1		TPRG1	TEX22*
	RPN1
	RPS3A
	SGPP1
	TBC1D29
*: These genes reside close to regions of common structural variation, making interpretation of their specific relevance problematic.

## Sheet: Supp1
Supplementary Table 1: CoMMpass karyotype classification and average somatic mutations
	MMRF CoMMpass karyotype classification					Somatic Mutation Counts
	Subgroups	No. of samples	Percentage	Published literature*		Mean WES	Median WES		Mean WGS	Median WGS	Mutation enrichment P-value**
	t(11;14)	150	0.196	15-20%		162	128		1322.3	1220	0.007
	t(4;14)	93	0.121	0.15		156	146		1609.23	1551	0.005
	t(14;16)	31	0.041	0.05		622	412		4200.32	2620	2.2e-06
	t(6;14)	11	0.014	1-2%		167	149		2002.27	1270	0.9
	t(14;20)	9	0.013	0.01		483	152		2932.78	2212	0.04
	MYC-translocation	109	0.142	15-20%		179	156		1547.19	1288	0.59
	Hyperdiploidy	423	0.553	0.5		175	153		1461.09	1288	0.03
	*: Manier, S. et al. Genomic complexity of multiple myeloma and its clinical implications. Nat Rev Clin Oncol 14, 100-113 (2017).
	**: Associations between the number of somatic mutations and MM karyotype were performed using a Wilcoxon rank-sum test comparing the distribution of mutations for each karyotype with all other samples.

## Sheet: Supp2
Supplementary Table 2: Recurrently mutated promoters (Q < 0.05)
	Fragment	Size	Target gene	Number of mutations	Q-value
	chr1:16939732-16940382	650	NBPF1	20	1.27446e-15
	chr1:16957151-16957801	650	CROCCP2	17	1.27446e-15
	chr10:1205307-1205957	650	LINC00200	9	1.27446e-15
	chr10:127584707-127585357	650	FANK1	19	1.27446e-15
	chr2:133015292-133015942	650	ANKRD30BL	25	1.27446e-15
	chr21:11098675-11099325	650	BAGE2;BAGE3;BAGE4;BAGE5	15	1.27446e-15
	chr21:11098687-11099337	650	BAGE	15	1.27446e-15
	chr4:52826-53476	650	ZNF595	17	1.27446e-15
	chr4:52876-53526	650	ZNF718	16	1.27446e-15
	chr9:136890160-136890810	650	LINC00094	8	1.27446e-15
	chr1:148927885-148928535	650	LOC645166	10	1.50645e-15
	chr19:58010908-58011558	650	ZNF773	27	1.58501e-15
	chr15:20487596-20488246	650	CHEK2P2	14	2.79001e-15
	chr20:29637888-29638538	650	MLLT10P1	72	3.25837e-15
	chr3:194119745-194120395	650	GP5	5	2.91676e-10
	chr14:106383437-106384087	650	KIAA0125	12	4.78443e-10
	chr22:43010850-43011500	650	RNU12	6	3.29068e-09
	chr17:41466016-41466666	650	LOC100130581	5	3.44219e-09
	chr22:43010712-43011362	650	POLDIP3	6	4.37679e-09
	chr10:47083133-47083783	650	PPYR1	5	3.17391e-08
	chr21:34143919-34144569	650	GCFC1	4	3.17391e-08
	chr21:34144010-34144660	650	C21orf49	4	3.17391e-08
	chr9:66493868-66494518	650	PTGER4P2	5	5.4265e-08
	chr14:102021763-102022413	650	DIO3OS	3	3.44323e-06
	chr22:23229559-23230209	650	IGLL5	6	3.54038e-06
	chr15:21940489-21941139	650	LOC646214	4	6.96155e-06
	chr1:145075936-145076586	650	PDE4DIP	4	0.000208584
	chr1:248100092-248100742	650	OR2L13	3	0.000310888
	chr19:3135790-3136440	650	GNA15	4	0.00112845
	chr9:141044164-141044814	650	TUBBP5	3	0.00366573
	chr6:91022060-91022710	650	MIR4464	4	0.0243143

## Sheet: Supp3
Supplementary Table 3: Recurrently mutated CREs (Q < 0.05)
	Fragment	Size	Target gene	Number of mutations	Q-value
	chr15:72627912-72633407	5495	MIR630	20	1.3895e-14
	chr3:188465393-188472582	7189	BCL6	61	1.3895e-14
	chr3:188465393-188472582	7189	RP11-211G3.2	61	1.3895e-14
	chr7:155123177-155129523	6346	AC099552.4	60	1.3895e-14
	chr7:155123177-155129523	6346	AC144652.1	60	1.3895e-14
	chr7:155123177-155129523	6346	INSIG1	60	1.3895e-14
	chr7:155123177-155129523	6346	PAXIP1	60	1.3895e-14
	chr7:155123177-155129523	6346	PAXIP1-AS1	60	1.3895e-14
	chr7:155123177-155129523	6346	PAXIP1-AS2	60	1.3895e-14
	chr3:188465393-188472582	7189	LPP-AS2	61	3.20984e-14
	chr5:10667281-10672042	4761	ROPN1L	16	3.48138e-14
	chr5:10667281-10672042	4761	ROPN1L-AS1	16	3.48138e-14
	chr3:188465393-188472582	7189	LPP	61	4.86353e-14
	chr1:16944603-16958779	14176	ATP13A2	23	5.83397e-14
	chr9:37375172-37395282	20110	PAX5	71	7.35184e-14
	chr9:37375172-37395282	20110	RP11-297B17.3	71	7.71933e-14
	chr3:186739608-186745052	5444	ADIPOQ	32	9.98094e-13
	chr3:186739608-186745052	5444	ADIPOQ-AS1	32	9.98094e-13
	chr3:186739608-186745052	5444	ST6GAL1	32	9.98094e-13
	chr9:37025267-37031359	6092	AL158155.1	25	3.58606e-12
	chr9:37025267-37031359	6092	RP11-220I1.2	25	3.58606e-12
	chr2:88904916-88906154	1238	KRCC1	39	2.69963e-11
	chr2:88904916-88906154	1238	RPIA	39	2.69963e-11
	chr9:37332005-37336852	4847	PAX5	59	4.09826e-11
	chr9:37332005-37336852	4847	RP11-220I1.2	59	4.09826e-11
	chr9:37332005-37336852	4847	RP11-297B17.3	59	4.09826e-11
	chr22:23274464-23280314	5850	IGLL5	29	1.40052e-10
	chr9:37398322-37403398	5076	PAX5	26	1.43134e-10
	chr9:37398322-37403398	5076	RP11-220I1.2	26	1.43134e-10
	chr9:37398322-37403398	5076	RP11-297B17.3	26	1.43134e-10
	chr3:186783799-186786389	2590	ADIPOQ	14	2.02579e-10
	chr3:186783799-186786389	2590	ADIPOQ-AS1	14	2.02579e-10
	chr3:186783799-186786389	2590	EIF4A2	14	2.02579e-10
	chr3:186783799-186786389	2590	RP11-573D15.3	14	2.02579e-10
	chr3:186783799-186786389	2590	SNORD2	14	2.02579e-10
	chr3:186783799-186786389	2590	ST6GAL1	14	2.02579e-10
	chr4:185228561-185234456	5895	IRF2	13	2.02579e-10
	chr4:185228561-185234456	5895	RP11-326I11.5	13	2.02579e-10
	chr3:186783455-186783798	343	ADIPOQ	12	2.2508e-10
	chr3:186783455-186783798	343	ADIPOQ-AS1	12	2.2508e-10
	chr3:186783455-186783798	343	ST6GAL1	12	2.2508e-10
	chr9:37369116-37373678	4562	PAX5	34	2.2508e-10
	chr9:37369116-37373678	4562	RP11-220I1.2	34	2.2508e-10
	chr9:37369116-37373678	4562	RP11-297B17.3	34	2.2508e-10
	chr7:158500840-158512283	11443	ESYT2	16	3.05689e-10
	chr9:37338221-37339175	954	PAX5	24	4.4994e-10
	chr9:37338221-37339175	954	RP11-220I1.2	24	4.4994e-10
	chr9:37338221-37339175	954	RP11-297B17.3	24	4.4994e-10
	chr9:37198210-37207264	9054	AL158155.1	21	5.88687e-10
	chr9:37198210-37207264	9054	PAX5	21	5.88687e-10
	chr9:37198210-37207264	9054	RP11-220I1.2	21	5.88687e-10
	chr9:37198210-37207264	9054	RP11-297B17.3	21	5.88687e-10
	chr9:37326143-37327682	1539	PAX5	16	6.32569e-10
	chr9:37326143-37327682	1539	RP11-220I1.2	16	6.32569e-10
	chr9:37326143-37327682	1539	RP11-297B17.3	16	6.32569e-10
	chr9:37326143-37327682	1539	ZCCHC7	16	6.32569e-10
	chr9:37406894-37411653	4759	PAX5	53	6.32569e-10
	chr9:37406894-37411653	4759	RP11-297B17.3	53	6.32569e-10
	chr12:25204984-25206751	1767	C12orf77	14	6.85949e-10
	chr3:186708125-186718007	9882	ADIPOQ	23	7.01428e-10
	chr3:186708125-186718007	9882	ADIPOQ-AS1	23	7.01428e-10
	chr3:186708125-186718007	9882	ST6GAL1	23	7.01428e-10
	chr11:111248956-111250769	1813	FDX1	14	7.02252e-10
	chr2:88906155-88907904	1749	RPIA	40	7.36961e-10
	chr3:187690838-187694049	3211	TPRG1	17	7.36961e-10
	chr16:81834645-81838462	3817	CMIP	10	9.25247e-10
	chr1:221692935-221694072	1137	AC092765.1	8	3.51495e-09
	chr11:65190408-65205469	15061	MALAT1	19	7.33494e-09
	chr9:37336853-37338220	1367	RP11-297B17.3	9	3.03101e-08
	chr9:37336853-37338220	1367	PAX5	9	3.03904e-08
	chr3:194027657-194029221	1564	HES1	7	5.46806e-08
	chr3:194027657-194029221	1564	OPA1-AS1	7	5.46806e-08
	chr3:118996798-118997814	1016	POGLUT1	6	7.17411e-08
	chr3:118996798-118997814	1016	TMEM39A	6	7.17411e-08
	chr3:194027657-194029221	1564	RP11-135A1.2	7	9.69839e-08
	chr11:119949535-119960067	10532	RNU6-1123P	13	1.88094e-07
	chr14:74289368-74296269	6901	PNMA1	9	2.13265e-07
	chr15:77827595-77828812	1217	PSTPIP1	5	5.70111e-07
	chr15:77827595-77828812	1217	SCAPER	5	5.70111e-07
	chr15:77827595-77828812	1217	TSPAN3	5	5.70111e-07
	chr19:49731386-49743292	11906	AC010524.2	11	9.53563e-07
	chr19:49731386-49743292	11906	ALDH16A1	11	9.53563e-07
	chr19:49731386-49743292	11906	CCDC155	11	9.53563e-07
	chr19:49731386-49743292	11906	CTD-3148I10.15	11	9.53563e-07
	chr19:49731386-49743292	11906	FLT3LG	11	9.53563e-07
	chr19:49731386-49743292	11906	GFY	11	9.53563e-07
	chr19:49731386-49743292	11906	PIH1D1	11	9.53563e-07
	chr19:49731386-49743292	11906	PTH2	11	9.53563e-07
	chr19:49731386-49743292	11906	SLC17A7	11	9.53563e-07
	chr1:207156060-207159638	3578	C1orf147	7	1.16198e-06
	chr1:207156060-207159638	3578	DYRK3	7	1.16198e-06
	chr1:207156060-207159638	3578	EIF2D	7	1.16198e-06
	chr1:207156060-207159638	3578	IKBKE	7	1.16198e-06
	chr1:207156060-207159638	3578	IL10	7	1.16198e-06
	chr1:207156060-207159638	3578	IL19	7	1.16198e-06
	chr1:207156060-207159638	3578	IL20	7	1.16198e-06
	chr1:207156060-207159638	3578	MAPKAPK2	7	1.16198e-06
	chr1:207156060-207159638	3578	RP11-343H5.6	7	1.16198e-06
	chr1:207156060-207159638	3578	SNORD112	7	1.16198e-06
	chr12:25206752-25208742	1990	C12orf77	11	1.5184e-06
	chr7:110739300-110746030	6730	DNAJB9	20	2.18185e-06
	chr7:110739300-110746030	6730	IMMP2L	20	2.18185e-06
	chr7:110739300-110746030	6730	PNPLA8	20	2.18185e-06
	chr7:110739300-110746030	6730	THAP5	20	2.18185e-06
	chr7:130815088-130820726	5638	LINC-PINT	8	2.18185e-06
	chr7:130815088-130820726	5638	MKLN1	8	2.18185e-06
	chr7:130815088-130820726	5638	MKLN1-AS	8	2.18185e-06
	chr16:8591570-8616722	25152	RP11-77H9.6	20	2.53038e-06
	chr16:8591570-8616722	25152	CARHSP1	20	3.10559e-06
	chr15:90638587-90643384	4797	MESP1	6	8.92561e-06
	chr15:90638587-90643384	4797	NGRN	6	8.92561e-06
	chr22:23280904-23281811	907	D86994.1	8	8.92561e-06
	chr22:23280904-23281811	907	D87024.1	8	8.92561e-06
	chr22:23280904-23281811	907	IGLL5	8	8.92561e-06
	chr22:23280904-23281811	907	IGLV2-23	8	8.92561e-06
	chr22:23280904-23281811	907	IGLV2-5	8	8.92561e-06
	chr22:23280904-23281811	907	IGLV2-8	8	8.92561e-06
	chr22:23280904-23281811	907	IGLV3-10	8	8.92561e-06
	chr22:23280904-23281811	907	IGLV3-22	8	8.92561e-06
	chr22:23280904-23281811	907	IGLV3-24	8	8.92561e-06
	chr22:23280904-23281811	907	IGLV3-4	8	8.92561e-06
	chr22:23280904-23281811	907	IGLV3-9	8	8.92561e-06
	chr22:23280904-23281811	907	IGLVVI-22-1	8	8.92561e-06
	chr22:23280904-23281811	907	LL22NC03-102D1.18	8	8.92561e-06
	chr22:23280904-23281811	907	LL22NC03-84E4.11	8	8.92561e-06
	chr22:23280904-23281811	907	MIR650	8	8.92561e-06
	chr19:35971960-35976590	4630	AD000684.2	6	1.35886e-05
	chr19:35971960-35976590	4630	HPN	6	1.35886e-05
	chr7:13105854-13111018	5164	ARL4A	8	1.4712e-05
	chr7:13105854-13111018	5164	CTD-2320J21.1	8	1.4712e-05
	chr1:147370596-147372744	2148	RP11-433J22.2	6	1.97314e-05
	chr11:14579387-14583849	4462	CALCB	7	2.0605e-05
	chr11:14579387-14583849	4462	PDE3B	7	2.0605e-05
	chr9:33125400-33127432	2032	B4GALT1	4	2.06291e-05
	chr9:33125400-33127432	2032	BAG1	4	2.06291e-05
	chr9:33125400-33127432	2032	NFX1	4	2.06291e-05
	chr9:33125400-33127432	2032	RNU4ATAC15P	4	2.06291e-05
	chr9:33125400-33127432	2032	RP11-326F20.5	4	2.06291e-05
	chr9:33125400-33127432	2032	SMU1	4	2.06291e-05
	chr9:33125400-33127432	2032	SPINK4	4	2.06291e-05
	chr1:147370596-147372744	2148	ACP6	6	2.08149e-05
	chr1:147370596-147372744	2148	BCL9	6	2.08149e-05
	chr1:147370596-147372744	2148	GJA5	6	2.08149e-05
	chr1:61897537-61899067	1530	RP4-668G5.1	4	2.08149e-05
	chr11:14579387-14583849	4462	PSMA1	7	2.24938e-05
	chr19:35971960-35976590	4630	CTD-2527I21.9	6	2.29425e-05
	chr19:35971960-35976590	4630	FFAR1	6	2.29425e-05
	chr11:95524632-95529640	5008	CCDC82	13	2.73488e-05
	chr11:95524632-95529640	5008	CWC15	13	2.73488e-05
	chr11:95524632-95529640	5008	ENDOD1	13	2.73488e-05
	chr11:95524632-95529640	5008	JRKL	13	2.73488e-05
	chr11:95524632-95529640	5008	KDM4D	13	2.73488e-05
	chr11:95524632-95529640	5008	RP11-712B9.2	13	2.73488e-05
	chr11:14579387-14583849	4462	CYP2R1	7	2.78708e-05
	chr19:35971960-35976590	4630	CD22	6	3.14285e-05
	chr19:35971960-35976590	4630	FAM187B	6	3.14285e-05
	chr19:35971960-35976590	4630	LSR	6	3.14285e-05
	chr19:35971960-35976590	4630	U62631.5	6	3.14285e-05
	chr12:92839638-92842205	2567	C12orf79	5	3.29915e-05
	chr19:35971960-35976590	4630	AC002128.5	6	3.98345e-05
	chr19:35971960-35976590	4630	FXYD3	6	3.98345e-05
	chr19:35971960-35976590	4630	HAMP	6	3.98345e-05
	chr19:35971960-35976590	4630	MAG	6	3.98345e-05
	chr19:35971960-35976590	4630	USF2	6	3.98345e-05
	chr1:48963900-48968952	5052	SLC5A9	8	4.51392e-05
	chr16:89222223-89231412	9189	CBFA2T3	7	4.67582e-05
	chr16:89222223-89231412	9189	PIEZO1	7	4.67582e-05
	chr16:89222223-89231412	9189	RP11-830F9.6	7	4.67582e-05
	chr16:89222223-89231412	9189	RP11-830F9.7	7	4.67582e-05
	chr9:33125400-33127432	2032	CHMP5	4	4.84427e-05
	chr9:37300680-37304076	3396	AL158155.1	10	5.23314e-05
	chr9:37300680-37304076	3396	PAX5	10	5.23314e-05
	chr9:37300680-37304076	3396	RP11-220I1.2	10	5.23314e-05
	chr9:37300680-37304076	3396	RP11-297B17.3	10	5.23314e-05
	chr9:37300680-37304076	3396	ZCCHC7	10	5.23314e-05
	chr12:92839638-92842205	2567	RP11-796E2.4	5	5.76935e-05
	chr2:122255185-122267634	12449	NIFK	9	5.98701e-05
	chr2:122255185-122267634	12449	snoU13	9	5.98701e-05
	chr2:122255185-122267634	12449	TSN	9	5.98701e-05
	chr19:35971960-35976590	4630	FAM187B2P	6	6.15061e-05
	chr19:35971960-35976590	4630	SCN1B	6	6.15061e-05
	chr10:121349553-121353084	3531	EIF3A	4	7.28988e-05
	chr10:121349553-121353084	3531	GRK5	4	7.28988e-05
	chr10:121349553-121353084	3531	INPP5F	4	7.28988e-05
	chr10:121349553-121353084	3531	MCMBP	4	7.28988e-05
	chr10:121349553-121353084	3531	PRDX3	4	7.28988e-05
	chr10:121349553-121353084	3531	SEC23IP	4	7.28988e-05
	chr10:121349553-121353084	3531	SFXN4	4	7.28988e-05
	chr10:121349553-121353084	3531	SNORA19	4	7.28988e-05
	chr10:121349553-121353084	3531	TIAL1	4	7.28988e-05
	chr6:47212768-47213893	1125	CD2AP	3	7.28988e-05
	chr6:47212768-47213893	1125	RP11-385F7.1	3	7.28988e-05
	chr11:57211772-57216654	4882	MIR130A	5	7.73567e-05
	chr11:57211772-57216654	4882	TIMM10	5	7.73567e-05
	chr12:92839638-92842205	2567	BTG1	5	7.73567e-05
	chr6:375746-381584	5838	DUSP22	8	9.56164e-05
	chr1:45846713-45860769	14056	TESK2	8	0.000103358
	chr4:90139173-90141640	2467	MMRN1	5	0.000103358
	chr7:55316769-55320606	3837	RP11-745C15.2	12	0.000103358
	chr7:55316769-55320606	3837	SEC61G	12	0.000103358
	chr9:37403399-37405289	1890	PAX5	8	0.000104235
	chr9:37403399-37405289	1890	RP11-297B17.3	8	0.000104235
	chr10:121065878-121079457	13579	GRK5	8	0.000106079
	chr10:121065878-121079457	13579	GRK5-IT1	8	0.000106079
	chr3:152778983-152783424	4441	C3orf79	6	0.00012538
	chr17:46094139-46103073	8934	HOXB-AS3	6	0.000126076
	chr17:46094139-46103073	8934	HOXB3	6	0.000126076
	chr17:46094139-46103073	8934	HOXB8	6	0.000126076
	chr10:121349553-121353084	3531	GRK5-IT1	4	0.000129417
	chr21:34574117-34577609	3492	IFNAR1	4	0.000159129
	chr5:153439034-153445909	6875	HAND1	6	0.000184966
	chr5:153439034-153445909	6875	SAP30L-AS1	6	0.000184966
	chr17:39263630-39267778	4148	KRTAP17-1	4	0.000273716
	chr17:39263630-39267778	4148	KRTAP29-1	4	0.000273716
	chr14:22949349-22950012	663	AE000662.92	6	0.000275662
	chr14:22949349-22950012	663	AE000662.93	6	0.000275662
	chr14:22949349-22950012	663	AJUBA	6	0.000275662
	chr14:22949349-22950012	663	MMP14	6	0.000275662
	chr14:22949349-22950012	663	RP11-298I3.4	6	0.000275662
	chr14:22949349-22950012	663	RP11-298I3.5	6	0.000275662
	chr5:64344614-64354111	9497	ADAMTS6	7	0.000275662
	chr15:45748869-45760776	11907	BLOC1S6	7	0.000276934
	chr15:45748869-45760776	11907	C15orf48	7	0.000276934
	chr15:45748869-45760776	11907	RP11-96O20.4	7	0.000276934
	chr15:45748869-45760776	11907	SQRDL	7	0.000276934
	chr5:153439034-153445909	6875	AC008625.1	6	0.000330264
	chr5:153439034-153445909	6875	GALNT10	6	0.000330264
	chr5:153439034-153445909	6875	HNRNPA3P7	6	0.000330264
	chr5:153439034-153445909	6875	MIR1294	6	0.000330264
	chr1:172306281-172308295	2014	DNM3OS	3	0.000345894
	chr1:172306281-172308295	2014	MIR199A2	3	0.000345894
	chr5:153439034-153445909	6875	SAP30L	6	0.000478419
	chr2:1583128-1593648	10520	PXDN	9	0.000512795
	chr1:178526083-178536098	10015	ANGPTL1	6	0.000634974
	chr1:178526083-178536098	10015	RALGPS2	6	0.000634974
	chr1:178526083-178536098	10015	RP11-428K3.1	6	0.000634974
	chr1:178526083-178536098	10015	SNORA63	6	0.000634974
	chr10:105455690-105462133	6443	GSTO2	4	0.000634974
	chr10:105455690-105462133	6443	MIR4482-1	4	0.000634974
	chr10:105455690-105462133	6443	MIR609	4	0.000634974
	chr10:105455690-105462133	6443	SFR1	4	0.000634974
	chr10:105455690-105462133	6443	SH3PXD2A	4	0.000634974
	chr15:86045976-86049674	3698	RNU6-1280P	3	0.00074425
	chr8:53178896-53181360	2464	RP11-26M5.3	4	0.00087269
	chr14:35880772-35889538	8766	CFL2	4	0.000887695
	chr14:35880772-35889538	8766	EAPP	4	0.000887695
	chr14:35880772-35889538	8766	FAM177A1	4	0.000887695
	chr14:35880772-35889538	8766	KIAA0391	4	0.000887695
	chr14:35880772-35889538	8766	PPP2R3C	4	0.000887695
	chr14:35880772-35889538	8766	PSMA6	4	0.000887695
	chr14:35880772-35889538	8766	RNU1-27P	4	0.000887695
	chr14:35880772-35889538	8766	RP11-671J11.6	4	0.000887695
	chr14:35880772-35889538	8766	RP11-671J11.7	4	0.000887695
	chr14:35880772-35889538	8766	SNX6	4	0.000887695
	chr6:142704308-142708408	4100	VTA1	3	0.00104593
	chr15:59587424-59601502	14078	FAM81A	13	0.00105109
	chr15:59587424-59601502	14078	MYO1E	13	0.00105109
	chr19:52153133-52163494	10361	CEACAM18	6	0.00105109
	chr19:52153133-52163494	10361	CTD-2616J11.2	6	0.00105109
	chr19:52153133-52163494	10361	CTD-2616J11.3	6	0.00105109
	chr19:52153133-52163494	10361	CTD-3073N11.5	6	0.00105109
	chr19:52153133-52163494	10361	SIGLEC10	6	0.00105109
	chr19:52153133-52163494	10361	SIGLEC8	6	0.00105109
	chr19:52153133-52163494	10361	VSIG10L	6	0.00105109
	chr14:20325726-20337732	12006	OR4K2	21	0.00129582
	chr3:186565415-186571164	5749	RPL39L	3	0.00177909
	chr3:186565415-186571164	5749	ST6GAL1	3	0.00177909
	chr10:99803186-99808361	5175	AVPI1	3	0.00179571
	chr9:80827974-80828953	979	RP11-466A17.1	6	0.00203597
	chr12:92845796-92855829	10033	BTG1	5	0.00211477
	chr12:92845796-92855829	10033	C12orf79	5	0.00211477
	chr12:92845796-92855829	10033	RP11-796E2.4	5	0.00211477
	chr3:16415450-16423304	7854	RFTN1	14	0.00211477
	chr7:47401279-47412532	11253	C7orf65	5	0.00243308
	chr7:47401279-47412532	11253	C7orf69	5	0.00243308
	chr7:47401279-47412532	11253	LINC00525	5	0.00243308
	chr19:20050606-20060219	9613	ATP13A1	4	0.00382944
	chr12:111259035-111273434	14399	ANAPC7	4	0.00443907
	chr12:111259035-111273434	14399	ARPC3	4	0.00443907
	chr12:111259035-111273434	14399	HMGA1P3	4	0.00443907
	chr12:111259035-111273434	14399	TCTN1	4	0.00443907
	chr2:237257940-237272999	15059	AC105760.3	5	0.00446459
	chr2:237257940-237272999	15059	COPS8	5	0.00446459
	chr12:3401889-3413936	12047	CCND2	4	0.00471385
	chr12:3401889-3413936	12047	CCND2-AS1	4	0.00471385
	chr12:3401889-3413936	12047	CCND2-AS2	4	0.00471385
	chr5:14167777-14170605	2828	TRIO	8	0.00573557
	chr9:37196749-37198209	1460	AL158155.1	6	0.00780149
	chr9:37196749-37198209	1460	PAX5	6	0.00780149
	chr9:37196749-37198209	1460	RP11-220I1.2	6	0.00780149
	chr9:37196749-37198209	1460	RP11-297B17.3	6	0.00780149
	chr2:98530247-98532207	1960	TMEM131	7	0.0164438
	chr2:98530247-98532207	1960	VWA3B	7	0.0164438
	chr19:10348942-10355299	6357	EIF3G	9	0.0165584
	chr8:8601713-8603288	1575	ERI1	6	0.0187736
	chr8:8601713-8603288	1575	MFHAS1	6	0.0187736
	chr15:59538078-59548021	9943	FAM81A	12	0.0200625
	chr15:59538078-59548021	9943	MYO1E	12	0.0200625
	chr16:66824846-66833973	9127	BEAN1	7	0.0227297
	chr2:165615060-165624028	8968	AC019181.2	12	0.0237475
	chr2:165615060-165624028	8968	COBLL1	12	0.0237475
	chr7:47427880-47430326	2446	C7orf65	5	0.0257678
	chr7:47427880-47430326	2446	C7orf69	5	0.0257678
	chr7:47427880-47430326	2446	PKD1L1	5	0.0257678
	chr7:47427880-47430326	2446	LINC00525	5	0.0258961
	chr11:65265504-65266786	1282	NEAT1	5	0.0259303
	chr11:65265504-65266786	1282	TIGD3	5	0.0259303
	chr7:110719825-110723072	3247	DNAJB9	10	0.0262082
	chr7:110719825-110723072	3247	IMMP2L	10	0.0262082
	chr7:110719825-110723072	3247	PNPLA8	10	0.0262082
	chr7:110719825-110723072	3247	THAP5	10	0.0262082
	chr17:33340076-33346351	6275	RNU6-840P	10	0.0283686
	chr3:71038399-71038761	362	FOXP1	4	0.0296017
	chr3:71038399-71038761	362	MIR1284	4	0.0296017
	chr3:71038399-71038761	362	RP11-154H23.3	4	0.0296017
	chr11:95529641-95533021	3380	CCDC82	8	0.031509
	chr11:95529641-95533021	3380	JRKL	8	0.031509
	chr11:95529641-95533021	3380	RP11-712B9.2	8	0.031509
	chr1:179320012-179321900	1888	TOR3A	4	0.0327555
	chr22:50458356-50463531	5175	PIM3	5	0.0386887
	chr22:50458356-50463531	5175	ALG12	5	0.0391078
	chr22:50458356-50463531	5175	CRELD2	5	0.0400047
	chr9:92158368-92172889	14521	MIR3153	11	0.0402368
	chr9:92158368-92172889	14521	SECISBP2	11	0.0403027
	chr9:92158368-92172889	14521	CKS2	11	0.0404976
	chr1:249161696-249171554	9858	AL672294.1	12	0.0411976
	chr1:249161696-249171554	9858	OR2T1	12	0.0411976
	chr1:249161696-249171554	9858	OR2T11	12	0.0411976
	chr1:249161696-249171554	9858	ZNF692	12	0.0411976
	chr19:5041354-5046226	4872	PTPRS	5	0.0415714
	chr4:173941775-173943479	1704	SCRG1	4	0.0483243
	chr4:185447739-185450310	2571	AC079080.1	4	0.0489062
	chr4:173941775-173943479	1704	MIR548T	4	0.0494397
	chr4:173941775-173943479	1704	RP11-798M19.3	4	0.0494397
	chr4:173941775-173943479	1704	HMGB2	4	0.0497159

## Sheet: Supp4
Supplementary Table 4: Gene-set enrichment analysis of recurrently mutated CREs
	GO term ID	GO term name	Cancer hallmark category	Number of occurences of annotation in candidate set	Expected number of occurences of annotation in candidate set	Number of occurences of annotation in background set	P-value
	GO:0007155	Cell adhesion	Activating invasion	25	12.2701	251	0.000438176
	GO:0006954	Inflammatory response	Tumor-promoting inflammation	14	5.1818	106	0.000561474
	GO:0038061	NIK/NF-kappaB signaling	Sustaining proliferative signaling	4	1.02658	21	0.0172462
	GO:0050864	Regulation of B cell activation	Sustaining proliferative signaling	4	1.27101	26	0.0356344
	GO:0030183	B cell differentiation	Sustaining proliferative signaling	3	0.831043	17	0.0471863
	GO:0045321	Leukocyte activation	Tumour-promoting inflammation	11	7.08831	145	0.0959523
	GO:0001525	Angiogenesis	Angiogenesis	7	3.95968	81	0.0993195
	GO:0019882	Antigen processing and presentation	Avoiding immune destruction	4	1.85763	38	0.112436
	GO:0060548	Negative regulation of cell death	Resisting cell death	13	9.09259	186	0.120844
	GO:0042113	B cell activation	Sustaining proliferative signaling	4	2.10205	43	0.156512
	GO:0042100	B cell proliferation	Sustaining proliferative signaling	2	0.831043	17	0.200608
	GO:0045577	Regulation of B cell differentiation	Sustaining proliferative signaling	1	0.244424	5	0.221757
	GO:0034330	Cell junction organization	Activating invasion	4	2.49313	51	0.237456
	GO:0007166	Cell surface receptor signaling pathway	Sustaining proliferative signaling	29	25.469	521	0.251537
	GO:0090224	Regulation of spindle organization	Genome instability	1	0.293309	6	0.259844
	GO:0016477	Cell migration	Activating invasion	14	11.5857	237	0.267731
	GO:0010941	Regulation of cell death	Resisting cell death	18	15.4965	317	0.285681
	GO:0046605	Regulation of centrosome cycle	Genome instability	1	0.342194	7	0.296076
	GO:0008283	Cell proliferation	Evading growth suppressors	21	18.6251	381	0.312087
	GO:0012501	Programmed cell death	Resisting cell death	21	19.1629	392	0.361311
	GO:0090398	Cellular senescence	Enabling replicative immortality	1	0.635503	13	0.479241
	GO:0000819	Sister chromatid segregation	Genome instability	2	1.6132	33	0.484957
	GO:0000187	Activation of MAPK activity	Sustaining proliferative signaling	2	1.66209	34	0.500886
	GO:0031577	Spindle checkpoint	Genome instability	1	0.733273	15	0.529058
	GO:0070848	Response to growth factor	Sustaining proliferative signaling	8	8.06601	165	0.562666
	GO:0006091	Generation of precursor metabolites and energy	Disrupting cellular energetics	4	3.95968	81	0.565066
	GO:0006281	DNA repair	Genome instability	5	5.03514	103	0.572253
	GO:0007049	Cell cycle	Evading growth suppressors	16	19.3095	395	0.823333
	GO:0051383	Kinetochore organization	Genome instability	0	0.146655	3	1
	GO:0010718	Positive regulation of epithelial to mesenchymal transition	Activating invasion	0	0.342194	7	1
	GO:0051988	Regulation of attachment of spindle microtubules to kinetochore	Genome instability	0	0.0488849	1	1
	GO:0030997	Regulation of centriole-centriole cohesion	Genome instability	0	0.0488849	1	1
	GO:0001910	Regulation of leukocyte mediated cytotoxicity	Avoiding immune destruction	0	0.391079	8	1
	GO:0090399	Replicative senescence	Enabling replicative immortality	0	0.146655	3	1
	GO:0032200	Telomere organization	Enabling replicative immortality	0	1.71097	35	1
	GO:0002507	Tolerance induction	Avoiding immune destruction	0	0.293309	6	1
	GO:0002767	Immune response-inhibiting cell surface receptor signaling pathway	Avoiding immune destruction	0	0	0	1

## Sheet: Supp5
Supplementary Table 5: CREs whose mutations are associated with altered expression of the contacted gene. (Q < 0.1)
	Fragment	Size	Gene	Total number of mutations	Total number of mutated samples	Number of affected samples in differential expression analysis	Number of unaffected samples in differential expression analysis	Mean log2 gene expression in affected samples	Mean log2 gene expression in unaffected samples	Fold change	Differential expression Q-value
	chr11:14579387-14583849	4462	CALCB	7	7	4	365	7.88434	6.15862	3.37457	9.46125e-08
	chr2:165615060-165624028	8968	COBLL1	12	8	8	491	12.296	11.4179	1.76168	0.0360992
	chr17:46094139-46103073	8934	HOXB3	6	5	5	453	-0.857014	4.233	0.0369253	0.0360992
	chr3:186739608-186745052	5444	ST6GAL1	32	25	15	315	14.3631	13.8929	1.44	0.0360992
	chr9:37375172-37395282	20110	PAX5	71	55	13	197	4.47145	7.18737	0.216	0.0839225
	chr1:16944603-16958779	14176	ATP13A2	23	21	14	461	9.594	9.272	1.249	0.0882599

## Sheet: Supp6a
Supplementary Table 6a: CREs whose mutations are associated with altered expression of the contacted gene by subtypes
	HD subtype
	Fragment	Size	Gene	Total number of mutations	Total number of mutated samples	Number of affected samples in differential expression analysis	Number of unaffected samples in differential expression analysis	Mean log2 gene expression in affected samples	Mean log2 gene expression in unaffected samples	Fold change	Differential expression Q-value
	chr3:187635970-187636359	389	TPRG1	9	9	4	114	5.234	2.568	6.347	0.0174951
	MYC-translocation subtype
	chr3:186739608-186745052	5444	ST6GAL1	6	5	4	30	14.6504	13.7342	1.887	0.0328984
	chr3:187635970-187636359	389	TPRG1	3	3	3	31	4.627	2.787	3.58	0.0517364

## Sheet: Supp6b
Supplementary Table 6b - Subtype analysis to identify associations between the main translocation subtypes and SNVs influencing non-coding CREs
		Subtypes	t(4;14)					t(11;14)					t(14;16)					MYC translocation					Hyperdiploidy
	Gene		+	-	OR	P-value		+	-	OR	P-value		+	-	OR	P-value		+	-	OR	P-value		+	-	OR	P-value
	HOXB3		0.0111111	0.00631912	1.76685	0.486584		0.0136986	0.00519931	2.65741	0.266415		0	0.00720461	0	1		0	0.00810373	0	1		0.00238095	0.0131579	0.178998	0.167469
	PAX5		0.122222	0.0695103	1.86392	0.088263		0.0205479	0.0901213	0.211807	0.00265293		0.103448	0.074928	1.42456	0.477869		0.113208	0.0696921	1.70411	0.161786		0.0809524	0.0592105	1.39954	0.308195
	NBPF1		0.0444444	0.0252765	1.7936	0.297761		0.0342466	0.0259965	1.32861	0.574611		0.0344828	0.0273775	1.2688	0.563921		0	0.0324149	0	0.0580698		0.0190476	0.0361842	0.517211	0.165109
	ST6GAL1		0.0222222	0.0347551	0.631198	0.756533		0.0273973	0.034662	0.784507	0.800167		0.103448	0.0302594	3.6978	0.0665795		0.0471698	0.0307942	1.5581	0.377913		0.0309524	0.0394737	0.777232	0.543161
	COBLL1		0.0222222	0.00947867	2.375	0.261782		0.00684932	0.0121317	0.561576	1		0.0344828	0.0100865	3.5051	0.280449		0	0.012966	0	0.611555		0.00238095	0.0230263	0.101262	0.0112712
	CALCB		0.0111111	0.00947867	1.17416	1		0.0136986	0.00866551	1.58889	0.633677		0.0344828	0.00864553	4.09524	0.250075		0.00943396	0.00972447	0.969841	1		0.0047619	0.0164474	0.286124	0.137313
+: presence of mutated gene
-: absence of mutated gene
OR: odd ratio

## Sheet: Supp7
Supplementary Table 7 - Subgroup analysis to identify associations between the major MM subgroups and significantly mutated genes
	Subgroups	t(4;14)					t(11;14)					t(14;16)					MYC-translocation					Hyperdiploidy
Gene		+	-	OR	P-value		+	-	OR	P-value		+	-	OR	P-value		+	-	OR	P-value		+	-	OR	P-value
MAX		0.043956	0.0236967	1.89425	0.282693		0.0408163	0.0225303	1.84615	0.244703		0.0344828	0.0258993	1.34325	0.544674		0	0.0307443	0	0.093605		0.00235849	0.0592105	0.0375624	1.29566e-06
DIS3		0.175824	0.0789889	2.48747	0.00554941		0.142857	0.0779896	1.97037	0.0233534		0.275862	0.0834532	4.18391	0.00284186		0.0849057	0.092233	0.913185	1		0.0518868	0.161184	0.2848	1.63609e-06
PRKD2		0.131868	0.0205371	7.2444	1.01404e-05		0.0544218	0.0294627	1.8959	0.201316		0.0344828	0.0345324	0.998512	1		0.0188679	0.0372168	0.497492	0.562375		0.0117925	0.0625	0.178998	0.000204397
IRF4		0.010989	0.0252765	0.428472	0.71031		0.0816327	0.00866551	10.1689	8.02132e-06		0	0.0244604	0	1		0.00943396	0.02589	0.358333	0.490821		0.00943396	0.0460526	0.197279	0.00261316
CCND1		0	0.0221169	0	0.23652		0.0952381	0	inf	1.21214e-10		0	0.0201439	0	1		0	0.0226537	0	0.241775		0.00471698	0.0361842	0.126239	0.0026692
NRAS		0.043956	0.249605	0.138222	1.3169e-06		0.265306	0.213172	1.33288	0.184175		0.103448	0.228777	0.38897	0.169412		0.283019	0.213592	1.45335	0.129688		0.259434	0.164474	1.77962	0.00267835
+: presence of mutated gene
-: absence of mutated gene
OR: odd ratio
Highlighted cells: significant P-values after adjustment for multiple testing

[truncated: 9 more sheets: Supp8, Supp9, Supp10, Supp11, Supp12, Supp13, Supp14, Supp15, Supp16]
